# Supplementary material for: Transcription Factors in the Fungus Aspergillus nidulans: Markers of Genetic Innovation, Network Rewiring and Conflict between Genomics and Transcriptomics
Source: J Fungi (Basel). 2021 Jul 25;7(8):600. doi: 10.3390/jof7080600 (PMC8396895; doi:10.3390/jof7080600)
Supplement: Supplementary file 1 [file jof-07-00600-s001.zip]

Archive with 16 entries (16 files):
- Figure S1_TFs Heatmaps_All_Families_2021_07_15.jpg
- Figure S2_Alignment_An3385_Zn2Cys6_Paralogs_2021_07_15.jpg
- Figure S3_Alignment_An11169_Zn2Cys6_Paralogs_2021_07_15.jpg
- Figure S4_Alignment_An8930_Zn2Cys6_Paralogs_2021_07_15.jpg
- Figure S5_N_starvation_RNAseq_2021_07_15.jpg
- Figure S6_Distribution_Zn2Cys6_CDHit_Anidulans_Genome_2021_07_15.jpg
- TableS10_Zn2Cys6_Dist_Anid_gen_2021_06_11_CD_Hit_exc.xlsx
- TableS1_Oligonucleotides_used_2020_12_24.pdf
- TableS2_DBDs_in_TFs_Anidulans_2021_06_11_exc.xlsx
- TableS3_TFs_with_a_Name_2021_06_11_exc.xlsx
- TableS4_SP_TM_in_TFs_2021_06_11_exc.xlsx
- TableS5_Annotation_Vs_RNAseq_Data_TFs_2021_06_11_exc.xlsx
- TableS6_FPKM_TPM_NormCounts_EachTF_2021_06_11_exc.xlsx
- TableS7_bHLHs_Almost_Species_Specific_exc.xlsx
- TableS8_RNASeq_Sibthorp_FC_3_2021_06_11_exc.xls
- TableS9_RNASeq_Sibthorp_TF_FC_3_2021_06_11_exc.xlsx
